# Supplementary material for: Glucuronidation Pathways of 5- and 7-Hydroxypropranolol: Determination of Glucuronide Structures and Enzyme Selectivity
Source: Molecules. 2023 Nov 26;28(23):7783. doi: 10.3390/molecules28237783 (PMC10707847; doi:10.3390/molecules28237783)
Supplement: Supplementary file 1 [file molecules-28-07783-s001.zip]

Archive with 1 entries (1 files):
- molecules-2728917-supplementary.pdf
